# Supplementary material for: Potential Role of Superoxide Dismutase 3 (SOD3) in Resistance to Influenza A Virus Infection
Source: Antioxidants (Basel). 2023 Feb 2;12(2):354. doi: 10.3390/antiox12020354 (PMC9952479; doi:10.3390/antiox12020354)
Supplement: Supplementary file 1 [file antioxidants-12-00354-s001.zip]

Archive with 3 entries (3 files):
- Revised supplementary Figures.pdf
- Table S1.xlsx
- Table S2.xlsx
