# Supplementary material for: Potential Role of Superoxide Dismutase 3 (SOD3) in Resistance to Influenza A Virus Infection
Source: Antioxidants (Basel). 2023 Feb 2;12(2):354. doi: 10.3390/antiox12020354 (PMC9952479; doi:10.3390/antiox12020354)
Supplement: Supplementary file 1 [file antioxidants-12-00354-s001.zip › Table S1.xlsx]

## Sheet: Gene Sequence
Table S1. Primer Sequences for Quantitative Real-time PCR
Target	Gene Sequence
HA-Forward	5'-TTCCCAAGATCCATCCGGCAA-3'
HA-Reverse	5'-CCTGCTCGAAGACAGCCACAACG-3'
NP-Forward	5'-GACCAGGAGTGGAGGAAACA-3'
NP-Reverse	5'-CGGCCATAATGGTCACTCTT-3'
PA-Forward	5'-AGAGCCTATGTGGATGGATTCG-3'
PA-Reverse	5'-TTGGACCGCTGAGAACAGG-3'
PB1-Forward	5'-ACCCACTGAACCCATTTGTC-3'
PB1-Reverse	5'-GATCCAGGAGTGTGTTGTTG-3'
PB2-Forward	5'-ATGTGAGGGGATCAGGAATG-3'
PB2-Reverse	5'-GCCTTCATCTGGGTCTTCAG-3'
NS-Forward	5'-AATTTCACCATTGCCTTCTC-3'
NS-Reverse	5'-ACTGCTTCTCCAAGCGAATC-3'
M2-Forward	5'-GAAAGGAGGGCCTTCTACGG-3'
M2-Reverse	5'-TCGTCAGCATCCACAGCAC-3'
NA-Forward	5'-TGAGGAGGACGCAATCTGGACTAG-3'
NA-Reverse	5'-TGTCAATGGTGAACGGCAACTCAG-3'
NOX1-Forward	5'-CGCCCTTTGCTTCTATCTTG-3'
NOX1-Reverse	5'-AATTCCTCCATCTCCTGTTCC-3'
NOX2-Forward	5'-AAGATAGCGGTTGATGGGC-3'
NOX2-Reverse	5'-TTGAGAATGGATGCGAAGG-3'
NOX4-Forward	5'-TTTTCCCAGGTAGGGTTTGT-3'
NOX4-Reverse	5'-CACATGATGTCCTTTGGTCTCA-3'
SOD1-Forward	5'-TGGATCTGCCAACTACTCCC-3'
SOD1-Reverse	5'-CGTAGCCGAAGAAACCTCAT-3'
SOD2-Forward	5'-TGGACAAACCTCAGCCCTAA-3'
SOD2-Reverse	5'-TTGAAACCAAGCCAACCC-3'
SOD3-Forword	5'-CGCCTTCTTCGCCCTGGAG-3'
SOD3-Reverse	5'-TCAGGTCCCCGAACTGGTGC-3'
Nrf2-Forward	5'-TCCAGTCAGAAACCAGTGGAT-3'
Nrf2-Reverse	5'-GAATGTCTGCGCCAAAAGCTG-3'
Catalase-Forward	5'-CTGTTGAAGATGCGGCGAGAC-3'
Catalase-Reverse	5'-TCCTGTGGCAATGGCGTTA-3'
IL-6-Forward	5'-GTAGCCGCCCCACACAGA-3'
IL-6-Reverse	5'-CATGTCTCCTTTCTCAGGGCTG-3'
IL-8-Forward	5'-ATAAAGACATACTCCAAACCTTTCCAC-3'
IL-8-Reverse	5'-AAGCTTTACAATAATTTCTGTGTTGGC-3'
TNF-α-Forward	5'-CCCAGGGACCTCTCTCTAATCA-3'
TNF-α-Reverse	5'-GCTTGAGGGTTTGCTACAACATG-3'
IL-1β-Forward	5'-AAATACCTGTGGCCTTGGGC-3'
IL-1β-Reverse	5'-TTTGGGATCTACACTCTCCAGCT-3'
GAPDH-Forward	5'-AGGGCAATGCCAGCCCCAGCG-3'
GAPDH-Reverse	5'-AGGCGTCGGAGGGCCCCCTC-3'
