# Supplementary material for: Potential Role of Superoxide Dismutase 3 (SOD3) in Resistance to Influenza A Virus Infection
Source: Antioxidants (Basel). 2023 Feb 2;12(2):354. doi: 10.3390/antiox12020354 (PMC9952479; doi:10.3390/antiox12020354)
Supplement: Supplementary file 1 [file antioxidants-12-00354-s001.zip › Table S2.xlsx]

## Sheet: Sheet1
Table S2. Primer Sequences for Quantitative Real-time PCR
Target	Gene Sequence
Mouse SOD1 Forward	5'-AACCAGTTGTGTTGTCAGGAC-3'
Mouse SOD1 Reverse	5'-CCACCATGTTTCTTAGAGTGAGG-3'
Mouse SOD2 Forward	5'-CAGACCTGCCTTACGACTATGG-3'
Mouse SOD2 Reverse	5'-CTCGGTGGCGTTGAGATTGTT-3'
Mouse SOD3 Forward	5'-CCTTCTTGTTCTACGGCTTGC-3'
Mouse SOD3 Reverse	5'-TCGCCTATCTTCTCAACCAGG-3'
Mouse GAPDH Forward	5'-AATGGATTTGGACGCATTGGT-3'
Mouse GAPDH Reverse	5'-TTTGCACTGGTACGTGTTGAT-3'
